# Supplementary material for: Lifestyle Intervention Therapy Modulates Global DNA Methylation and Adipogenic Gene Expression in Severely Obese Hypogonadal Men
Source: Metabolites. 2026 Mar 16;16(3):198. doi: 10.3390/metabo16030198 (PMC13028031; doi:10.3390/metabo16030198)
Supplement: Supplementary file 1 [file metabolites-16-00198-s001.zip]

Archive with 1 entries (1 files):
- metabolites-4169347-supplementary.pdf
